# Supplementary material for: Genetic and Functional Associations with Decreased Anti-inflammatory Tumor Necrosis Factor Alpha Induced Protein 3 in Macrophages from Subjects with Axial Spondyloarthritis
Source: Front Immunol. 2017 Jul 24;8:860. doi: 10.3389/fimmu.2017.00860 (PMC5523649; doi:10.3389/fimmu.2017.00860)
Supplement: Table S1 — Association of genetic variants outside TNFAIP3 with TNFAIP3 protein level. (A) Case–Control Results: all case–control association results across all targeted regions that exceeded alpha = 0.05 in significance for high quality variants are presented. 50 Cases and 30 Controls were used in the analysis. A logistic regression model, adjusted for age and sex, was used to generate the p-values. Permutation results showed strong consistency with the asymptotic p-values. The information in the table includes: targeted gene region (Gene Region), reference and alternative alleles at the high quality variant (Ref/Alt), the basic positional annotation (Annotation), the rs number for the variant (SNP), chromosome (Chr), genomic position (hg19/dbSNP build 147), p-value for an exact test of Hardy–Weinberg equilibrium in cases (HWExact_P_case), p-value for an exact test of Hardy–Weinberg equilibrium in controls (HWExact_P_control), and finally, the case–control association p-value (Case–Control Adj p-value). (B,C) TNFAIP3 pQTL All Samples: (B) shows the results from the pQTL analysis performed on normalized TNFAIP3 protein levels, using cases and controls (B) or AxSpA cases only (C). The results are restricted to high quality variants obtained from targeted gene regions and exceeding alpha = 0.05 in statistical significance. Association p-values are from the adjusted linear regression model (TNFAIP3/protein ALL p-value). [file Data_Sheet_1.XLSX]

## Sheet: A) Case-Control Results
Adj Logistic Regression Analysis Case-Control top hits
Gene Region	Ref/Alt	Annotation	SNP	Chr	Position	HWExact_P_case	HWExact_P_control	Case-Control Adj p-value
IL1R1	G/A	intergenic	rs7580369	chr2	102665642	1	0.560283	0.00148015
ERAP1	A/G	intronic	rs10045403	chr5	96147733	0.580409	1	0.00193713
IL1R1	A/G	intronic	rs2110562	chr2	102629640	0.745613	0.44371	0.00290495
PTPN2	T/G	intergenic	rs59569234	chr18	12764512	1	0.0249803	0.00302403
IL1R1	T/G	intergenic	rs4851536	chr2	102671681	0.754943	1	0.00346824
IL1R1	G/A	intergenic	rs4851533	chr2	102651670	0.539629	0.693637	0.00361271
IL1R1	C/T	intergenic	rs7607735	chr2	102665695	1	0.560283	0.00402236
PTPN2	C/T	intergenic	rs7233724	chr18	12773291	0.755007	1	0.00425453
PTPN2	G/A	intergenic	rs12458432	chr18	12766511	1	0.307113	0.00446879
PTPN2	T/C	intergenic	rs66492343	chr18	12767318	1	0.307113	0.00446879
PTPN2	G/T	intergenic	rs12458131	chr18	12771159	1	0.307113	0.00446879
IL1R1	T/G	intronic	rs2071008	chr2	102615279	0.354269	0.264294	0.00455569
IL1R1	A/G	intronic	rs2072474	chr2	102639209	1	0.382882	0.00497277
IL1R1	C/G	intronic	rs2236922	chr2	102639999	1	0.382882	0.00497277
IL1R1	C/T	intronic	rs2072475	chr2	102638939	1	0.382882	0.00497277
RUNX3	T/C	intergenic	rs435833	chr1	25312028	1	1	0.0050915
RUNX3	A/G	intergenic	rs1702304	chr1	25309822	1	1	0.0050915
IL1R1	T/G	intergenic	rs10185424	chr2	102662888	0.539629	0.44371	0.00543234
IL1R1	G/A	intergenic	rs10198135	chr2	102674631	0.231298	0.693637	0.00659716
IL1R1	G/A	intergenic	rs11689480	chr2	102674501	0.231298	0.693637	0.00659716
IL1R1	G/A	intergenic	rs7587167	chr2	102667062	0.231298	0.693637	0.00659716
IL1R1	A/C	intergenic	rs11888109	chr2	102665209	0.231298	0.693637	0.00659716
IL1R1	T/C	intergenic	rs11685537	chr2	102674440	0.231298	0.693637	0.00659716
IL1R1	T/C	intergenic	rs11889289	chr2	102665259	0.231298	0.693637	0.00659716
IL1R1	A/G	intergenic	rs11888059	chr2	102665086	0.231298	0.693637	0.00659716
IL1R1	T/A	intronic	rs3819369	chr2	102632582	0.755007	0.264294	0.0068018
IL1R1	G/C	intronic	rs4850993	chr2	102622466	0.755007	0.264294	0.0068018
IL1R1	A/G	intronic	rs4851527	chr2	102622376	0.755007	0.264294	0.0068018
IL1R1	C/T	intronic	rs719248	chr2	102623875	0.755007	0.264294	0.0068018
IL1R1	G/A	intergenic	rs7588933	chr2	102662651	0.559371	0.693637	0.00696472
IL1R1	G/C	intronic	rs13382466	chr2	102703333	0.171577	0.673744	0.00716485
PTPN2	A/G	intergenic	rs16939832	chr18	12772453	1	0.307113	0.00808578
PTPN2	C/T	intergenic	rs2186941	chr18	12772622	0.0894959	0.101637	0.00860283
IL1R1	T/A	intronic	rs3218953	chr2	102637734	1	0.382882	0.00886477
JAK2	A/C	intergenic	rs7870381	chr9	4970909	0.729073	0.714211	0.00918399
IL1R1	G/T	intergenic	rs2110564	chr2	102660550	0.713198	0.714211	0.00969412
IL1R1	C/A,T	intronic	rs11123902	chr2	102610642	0.755007	0.147337	0.00993011
IL1R1	G/C	intronic	rs13022757	chr2	102613546	0.755007	0.147337	0.00993011
IL1R1	C/T	intronic	rs757918	chr2	102613299	0.755007	0.147337	0.00993011
IL1R1	A/T	intergenic	rs6722640	chr2	102661613	0.713198	0.714211	0.0111375
IL1R1	C/T	intergenic	rs4851531	chr2	102648609	0.713198	0.714211	0.0111375
IL1R1	C/T	intergenic	rs974950	chr2	102659194	0.713198	0.714211	0.0111375
IL23R	G/A	intergenic	rs6682413	chr1	67731614	0.326536	1	0.0128794
IL1R1	A/C	intronic	rs12712126	chr2	102696472	0.0236446	1	0.0129317
RUNX3	T/C	intergenic	rs419655	chr1	25312962	1	1	0.0133173
IL1R1	G/A	intronic	rs2160140	chr2	102629530	0.1722	0.264294	0.0143894
JAK2	G/A	intronic	rs3824432	chr9	5091675	0.580409	0.655428	0.0143896
JAK2	G/C	intronic	rs10815162	chr9	5122291	0.580409	0.655428	0.0143896
IL1R1	C/G	intergenic	rs12613757	chr2	102668945	1	1	0.0145935
JAK2	G/A	intronic	rs913594	chr9	5063199	0.572371	0.655428	0.0147851
RUNX3	G/C	intergenic	rs9438877	chr1	25309709	1	1	0.0150638
RUNX3	A/G	intergenic	rs10903122	chr1	25303576	1	0.22534	0.0151903
IL1R1	A/G	intronic	rs1558644	chr2	102691310	0.0605388	1	0.0154114
IL1R1	C/T	intronic	rs12624110	chr2	102690693	0.0605388	1	0.0154114
IL1R1	C/T	intronic	rs12624116	chr2	102690727	0.0605388	1	0.0154114
JAK2	C/A	intronic	rs10974907	chr9	5002188	1	1	0.0155164
IL1R1	G/A	intronic	rs11123907	chr2	102706835	0.038948	0.673744	0.0158063
IL1R1	G/A	intronic	rs13432744	chr2	102708730	0.038948	0.673744	0.0158063
IL1R1	T/A	intronic	rs11123906	chr2	102701713	0.038948	0.673744	0.0158063
IL1R1	G/C	intronic	rs13432955	chr2	102708892	0.038948	0.673744	0.0158063
IL1R1	T/C	intronic	rs10199359	chr2	102707179	0.038948	0.673744	0.0158063
IL1R1	T/C	intronic	rs35699864	chr2	102702919	0.038948	0.673744	0.0158063
IL1R1	A/G	intronic	rs17026588	chr2	102700493	0.038948	0.673744	0.0158063
IL1R1	C/G	intronic	rs10181737	chr2	102706672	0.038948	0.673744	0.0158063
IL1R1	C/T	intronic	rs13398545	chr2	102700938	0.038948	0.673744	0.0158063
IL1R1	G/T	intronic	rs13384777	chr2	102709117	0.038948	0.673744	0.0158063
IL1R1	G/T	intronic	rs4850997	chr2	102702313	0.038948	0.673744	0.0158063
PTPN2	C/A	intergenic	rs2542145	chr18	12772318	0.57025	1	0.0162667
RUNX3	G/A	intronic	rs6688058	chr1	25274998	1	1	0.0163282
ERAP1	T/C	UTR3	rs17086651	chr5	96097848	1	1	0.0165676
TNFRSF1B	T/G	intronic	rs616645	chr1	12240824	0.679847	1	0.0167904
IL1R1	G/A	intergenic	rs4141134	chr2	102606526	1	0.0441188	0.0171754
IL1R1	T/G	intergenic	rs2310173	chr2	102663628	0.241042	0.711331	0.0183965
JAK2	T/C	intronic	rs10758672	chr9	5116369	0.572371	0.655428	0.0188871
JAK2	A/G	intronic	rs10815163	chr9	5122932	0.572371	0.655428	0.0188871
JAK2	T/G	intronic	rs10815160	chr9	5116616	0.572371	0.655428	0.0188871
JAK2	A/G	intronic	rs7034539	chr9	5081585	0.572371	0.655428	0.0190968
IL1R1	G/A	upstream	rs6715090	chr2	102686430	1	0.454459	0.0192273
JAK2	C/T	intronic	rs10815151	chr9	5070905	0.326536	0.681701	0.0192394
IL1R1	G/T	intergenic	rs56238602	chr2	102863095	1	1	0.0196377
IL1R1	G/A	intronic	rs4851539	chr2	102696765	0.0605388	0.673744	0.0202
IL1R1	A/G	intronic	rs10181425	chr2	102697545	0.0605388	0.673744	0.0202
IL1R1	A/G	intronic	rs12712125	chr2	102694456	0.0605388	0.673744	0.0202
IL1R1	C/T	intronic	rs17026585	chr2	102698604	0.0605388	0.673744	0.0202
IL1R1	C/T	intronic	rs4850996	chr2	102697052	0.0605388	0.673744	0.0202
RUNX3	G/A	intronic	rs61774734	chr1	25276537	1	1	0.020274
IL1R1	G/T	intergenic	rs2310175	chr2	102670809	1	0.560283	0.020311
IL1R1	A/G	intergenic	rs6755229	chr2	102685411	0.217989	1	0.0205692
IL1R1	A/G	intergenic	rs868252	chr2	102683452	0.217989	1	0.0205692
IL1R1	T/G	intergenic	rs1558645	chr2	102685761	0.217989	1	0.0205692
RUNX3	G/C	intergenic	rs423539	chr1	25310009	1	0.446717	0.0208972
IL23R	C/A	intergenic	rs11209030	chr1	67737775	0.668401	1	0.0209031
IL23R	G/A	intergenic	rs57719158	chr1	67733321	0.668401	1	0.0209031
IL23R	T/A	intergenic	rs6677188	chr1	67740403	0.668401	1	0.0209031
IL23R	A/C	intergenic	rs11209031	chr1	67739588	0.668401	1	0.0209031
IL23R	G/T	intergenic	rs6588252	chr1	67739028	0.668401	1	0.0209031
IL1R1	C/T	intronic	rs12712124	chr2	102692511	0.571151	0.423084	0.0225089
PTPN2	A/G	intergenic	rs11080610	chr18	12896961	0.436286	0.44371	0.0226371
RUNX3	T/G	intergenic	rs11249222	chr1	25305783	0.774366	0.703312	0.0226696
PTPN2	C/G	intronic	rs2847288	chr18	12812896	1	1	0.0226902
PTPN2	A/G	intergenic	rs9948472	chr18	12768846	0.611823	0.412739	0.0227695
JAK2	T/A	intronic	rs55787634	chr9	5116064	0.580409	0.382882	0.0237944
IL1R1	C/T	intronic	rs3218934	chr2	102635061	0.00204219	1	0.0238578
IL1R1	G/A	intergenic	rs2192751	chr2	102683031	1	1	0.0240477
IL1R1	C/A	intronic	rs9677150	chr2	102721214	1	1	0.0243334
IL1R1	C/G	intronic	rs72817895	chr2	102723048	1	1	0.0243334
IL1R1	G/T	intronic	rs6742122	chr2	102728533	1	1	0.0243334
IL1R1	G/T	intronic	rs72817897	chr2	102723432	1	1	0.0243334
IL1R1	G/A	intergenic	rs13431601	chr2	102873713	0.564641	1	0.0244652
IL1R1	A/G	intergenic	rs1345301	chr2	102875587	0.564641	1	0.0244652
IL1R1	A/G	intergenic	rs1345302	chr2	102873369	0.564641	1	0.0244652
JAK2	G/A	intronic	rs2031907	chr9	5087596	0.580409	1	0.0250351
JAK2	G/A	intronic	rs73639261	chr9	5084215	0.580409	1	0.0250351
JAK2	A/G	intronic	rs73395341	chr9	5085549	0.580409	1	0.0250351
IL1R1	G/T	intergenic	rs2310242	chr2	102877363	0.000394982	0.0179613	0.0259427
IL1R1	A/G	intergenic	rs2310243	chr2	102877560	0.269514	1	0.0263753
PTPN2	C/G	intergenic	rs78943928	chr18	12763005	1	0.057935	0.0264326
IL23R	G/A	intergenic	rs7539328	chr1	67732603	0.66226	1	0.0266093
RUNX3	A/C	intergenic	rs7414934	chr1	25293216	0.155375	1	0.0282165
IL1R1	C/G	intergenic	rs12464251	chr2	102867208	0.770555	1	0.028343
RUNX3	A/G	intergenic	rs12041604	chr1	25309259	0.758507	1	0.028487
IL1R1	A/T	intergenic	rs112746404	chr2	102569928	1	1	0.028534
PTPN2	T/C	intergenic	rs60753414	chr18	12765865	1	0.224666	0.0286871
IL1R1	T/A	intronic	rs34147582	chr2	102758667	1	1	0.0295547
RUNX3	A/C	intergenic	rs10751776	chr1	25296743	0.392838	0.681701	0.0297095
RUNX3	G/A	intergenic	rs7542123	chr1	25299816	0.0871389	1	0.0300358
RUNX3	T/C	intergenic	rs7513156	chr1	25299836	0.0871389	1	0.0300358
IL1R1	C/T	intronic	rs10168946	chr2	102697206	0.0894959	0.673744	0.0303742
JAK2	G/A	intronic	rs3780379	chr9	5112519	1	0.632364	0.0307254
JAK2	T/C	intronic	rs10815161	chr9	5120803	1	0.632364	0.0307254
JAK2	C/T	intronic	rs1410779	chr9	5083173	1	0.632364	0.0307254
JAK2	C/T	intronic	rs2031904	chr9	5087087	1	0.632364	0.0307254
RUNX3	G/C	intergenic	rs2370233	chr1	25304463	0.572928	0.231217	0.030816
RUNX3	C/T	intergenic	rs2370234	chr1	25304464	0.572928	0.231217	0.030816
IL1R1	A/G	intergenic	rs4141634	chr2	102677069	0.0871389	0.413137	0.0312108
STAT3	T/A	intronic	rs373984560	chr17	40454529	1	1	0.0313082
JAK2	G/A	intergenic	rs1327495	chr9	4974441	1	1	0.0313763
IL1R1	G/A	intergenic	rs2110661	chr2	102863221	0.572059	0.640356	0.0315254
IL1R1	T/A	intergenic	rs1558623	chr2	102862402	0.572059	0.640356	0.0315254
IL1R1	A/G	intergenic	rs17689452	chr2	102864681	0.572059	0.640356	0.0315254
ERAP1	G/A	intronic	rs26513	chr5	96112663	1	1	0.0325114
IL1R1	G/T	intergenic	rs2310145	chr2	102564701	0.0280869	0.45608	0.0328768
PTPN2	G/T	intergenic	rs2222138	chr18	12889217	0.713198	0.44371	0.0333975
IL1R1	C/T	intergenic	rs56389410	chr2	102867663	1	0.640356	0.0335596
PTPN2	C/A	intergenic	rs9960886	chr18	12770832	0.394982	0.448547	0.0336357
PTPN2	A/G	intergenic	rs11080600	chr18	12764165	0.394982	0.448547	0.0336357
PTPN2	A/G	intergenic	rs12606587	chr18	12764114	0.394982	0.448547	0.0336357
ERAP1	A/G	intronic	rs35983588	chr5	96123429	1	0.326821	0.0339672
IL23R	A/G	intronic	rs6682033	chr1	67708670	1	1	0.033997
IL23R	C/T	intronic	rs11465818	chr1	67721098	1	1	0.033997
IL23R	C/T	intergenic	rs2000252	chr1	67727555	1	1	0.033997
IL23R	C/T	intronic	rs41313260	chr1	67706309	1	1	0.033997
JAK2	G/A	intronic	rs10974947	chr9	5072846	0.32069	1	0.0344041
IL1R1	A/C	intergenic	rs12475055	chr2	102878891	0.564641	1	0.0344928
IL1R1	C/T	intergenic	rs13405355	chr2	102878206	0.564641	1	0.0344928
RUNX3	C/T	intergenic	rs12036815	chr1	25300632	0.0879153	0.448547	0.0346511
IL1R1	G/A	intergenic	rs7580250	chr2	102665521	1	0.426758	0.035566
JAK2	C/T	intronic	rs73395330	chr9	5082839	1	0.655428	0.0359004
IL23R	G/A	intronic	rs61781387	chr1	67690755	1	0.448547	0.0361532
TNFAIP3	C/T	intergenic	rs9376256	chr6	137433290	1	1	0.0372107
JAK2	C/A	intergenic	rs1887425	chr9	4970601	0.394982	0.681701	0.0375227
TNFRSF1B	A/G	UTR3	rs1061624	chr1	12267265	0.00944386	1	0.03872
JAK2	C/T	intergenic	rs6476933	chr9	4984154	0.0381214	0.417911	0.0389735
ERAP1	C/T	intronic	rs10041240	chr5	96140740	0.580409	0.148448	0.0395834
JAK2	G/A	intronic	rs10974955	chr9	5090641	0.580409	0.326821	0.0400394
IL1R1	G/A	intergenic	rs10200410	chr2	102870871	0.564641	1	0.040323
IL1R1	T/C	intergenic	rs1420093	chr2	102870458	0.564641	1	0.040323
RUNX3	T/C	intergenic	rs10751775	chr1	25296478	0.153462	1	0.0403264
RUNX3	G/A	intronic	rs4478762	chr1	25281015	1	1	0.0405082
RUNX3	A/T	intronic	rs12124894	chr1	25280908	1	1	0.0405082
IL1R1	A/T	intergenic	rs12622128	chr2	102679374	0.217989	1	0.0406734
IL1R1	G/A	intronic	rs3218910	chr2	102633292	0.1722	0.234094	0.0409101
IL23R	T/A	intergenic	rs12045232	chr1	67738359	0.668401	0.681701	0.0410088
IL23R	T/A	intergenic	rs59384635	chr1	67738621	0.668401	0.681701	0.0410088
ERAP1	T/C	exonic	rs2287987	chr5	96129535	1	0.00565734	0.0410127
RUNX3	T/C	intergenic	rs6600251	chr1	25305260	0.0121351	0.382882	0.0414176
RUNX3	A/G	intergenic	rs11249212	chr1	25293201	0.155375	1	0.0415743
PTPN2	T/C	intronic	rs76447730	chr18	12823149	1	1	0.04181
PTPN2	G/A	intergenic	rs2096863	chr18	12762350	1	1	0.0418648
PTPN2	A/G	intergenic	rs2105665	chr18	12762045	1	1	0.0418648
RUNX3	T/C	intergenic	rs1609996	chr1	25301869	0.0871389	0.417911	0.0420073
IL6R	C/T	intergenic	rs138582043	chr1	154367898	0.42111	1	0.042475
IL1R1	T/G	intergenic	rs12468355	chr2	102861250	1	0.637692	0.0430928
IL1R1	G/A	intronic	rs2192750	chr2	102699100	0.0639861	1	0.0431051
RUNX3	T/C	intergenic	rs432169	chr1	25314894	0.667534	1	0.0450519
RUNX3	T/C	intergenic	rs6600247	chr1	25305114	0.0459555	0.448547	0.045204
RUNX3	T/C	intergenic	rs6600249	chr1	25305160	0.0459555	0.448547	0.045204
RUNX3	A/G	intergenic	rs6600248	chr1	25305157	0.0459555	0.448547	0.045204
RUNX3	C/T	intergenic	rs6600250	chr1	25305172	0.0459555	0.448547	0.045204
RUNX3	T/C	intronic	rs1848185	chr1	25282961	0.0170266	0.655428	0.0455604
RUNX3	C/G	intronic	rs11580845	chr1	25283356	0.0170266	0.655428	0.0455604
PTPN2	G/A	intronic	rs77151712	chr18	12843993	0.668401	1	0.0467595
PTPN2	A/C	intronic	rs45602843	chr18	12837535	0.668401	1	0.0467595
PTPN2	G/C	intronic	rs78860882	chr18	12876684	0.668401	1	0.0467595
PTPN2	T/C	UTR5	rs17657106	chr18	12840879	0.668401	1	0.0467595
PTPN2	T/C	intronic	rs73404453	chr18	12829715	0.668401	1	0.0467595
PTPN2	T/C	intronic	rs77670372	chr18	12855233	0.668401	1	0.0467595
PTPN2	C/G	intergenic	rs45576131	chr18	12886373	0.668401	1	0.0467595
PTPN2	C/T	intronic	rs75582301	chr18	12868082	0.668401	1	0.0467595
ERAP1	C/T	upstream	rs26519	chr5	96150103	1	1	0.0470651
JAK2	T/C	intronic	rs75448287	chr9	5114742	0.459856	1	0.0471047
IL1R1	A/G	intergenic	rs67880537	chr2	102864106	0.774522	0.640356	0.0479072
JAK2	G/C	intronic	rs62543904	chr9	5123707	0.42111	1	0.0485609
RUNX3	C/T	intronic	rs10903116	chr1	25283162	0.0712591	0.655428	0.0492148
IL1R1	C/T	intergenic	rs9967745	chr2	102676129	0.705754	1	0.0495751
IL1R1	G/A	intronic	rs2072473	chr2	102642495	1	0.453765	0.0497391

## Sheet: B) TNFAIP3 pQTL All Samples
Normalized TNFAIP3 pQTL all samples top hits
Gene Region	Ref/Alt	Annotation	SNP	Chr	Position	HWExact_P_case	HWExact_P_control	TNFAIP3/protein ALL p-value
TNFRSF1B	C/T	intergenic	rs11587549	chr1	12210844	1	0.165031	0.00012652
IL12B	A/G	intergenic	rs111818352	chr5	158721903	1	1	0.000846534
PTPN2	C/T	intronic	rs657555	chr18	12847136	0.326536	1	0.00186258
TNFRSF1B	A/G	intronic	rs235219	chr1	12264355	1	1	0.0019908
PTPN2	T/G	intronic	rs487273	chr18	12853458	0.32069	1	0.00276203
PTPN2	T/C	intronic	rs579052	chr18	12858610	0.32069	1	0.00276203
PTPN2	T/C	intronic	rs11875687	chr18	12843137	0.32069	1	0.00276203
PTPN2	A/G	intronic	rs7234029	chr18	12877060	0.32069	1	0.00276203
PTPN2	A/G	intronic	rs7241016	chr18	12880206	0.32069	1	0.00276203
PTPN2	G/T	intronic	rs547268	chr18	12823056	0.32069	1	0.00339651
PTPN2	G/A	intronic	rs16939895	chr18	12821903	0.32069	1	0.00339651
RUNX3	G/A	intronic	rs142059784	chr1	25273017	1	1	0.00366249
PTPN2	A/G	intronic	rs482160	chr18	12855646	0.32069	0.504486	0.00385165
PTPN2	C/T	intronic	rs514000	chr18	12854072	0.32069	0.504486	0.00385165
IL22	G/A	intronic	rs17105129	chr12	68646914	1	1	0.00508904
IL22	A/T	intergenic	rs17105156	chr12	68653423	1	1	0.00508904
IL22	C/T	intergenic	rs17105171	chr12	68655460	1	1	0.00508904
IL22	G/A	intergenic	rs2227477	chr12	68648764	1	1	0.00508904
IL22	A/G	downstream	rs2227510	chr12	68641587	1	1	0.00508904
IL22	C/T	intergenic	rs7302661	chr12	68651459	1	1	0.00508904
IL22	C/G	intergenic	rs7314702	chr12	68653771	1	1	0.00508904
IL22	G/A	intergenic	rs7315021	chr12	68653819	1	1	0.00508904
IL22	G/T	intergenic	rs76916334	chr12	68650304	1	1	0.00508904
IL22	G/C	intergenic	rs80020834	chr12	68640769	1	1	0.00508904
IL23R	C/G	intergenic	rs72676047	chr1	67602610	1	1	0.00530133
IL22	A/G	intergenic	rs77396877	chr12	68652375	1	1	0.00532292
TNFAIP3	C/T	ncRNA_intronic	rs111543057	chr6	138180351	1	1	0.00540926
IL1R1	C/T	intronic	rs34935521	chr2	102825157	1	1	0.00580025
IL1R1	A/G	intronic	rs4851553	chr2	102811808	0.261419	1	0.00632633
PTPN2	A/G	intronic	rs8083786	chr18	12881361	0.126601	1	0.00684903
TNFRSF1B	G/T	intronic	rs114148298	chr1	12231504	1	1	0.00742414
TNFRSF1B	A/G	intronic	rs183056584	chr1	12262887	1	1	0.00742414
PTPN2	G/C	intronic	rs515151	chr18	12860934	1	1	0.00758492
IL23R	C/G	intergenic	rs11581332	chr1	67747195	1	1	0.00820278
PTGER4	T/G	intergenic	rs10061467	chr5	40669510	0.567809	0.0324438	0.00874893
PTGER4	T/C	intergenic	rs10473215	chr5	40670007	0.567809	0.0324438	0.00874893
PTGER4	G/A	intergenic	rs10473216	chr5	40670008	0.567809	0.0324438	0.00874893
PTGER4	G/A	intergenic	rs1553578	chr5	40669184	0.567809	0.0324438	0.00874893
RUNX3	C/T	intronic	rs115007209	chr1	25233410	1	1	0.010507
PTGER4	C/T	upstream	rs10039983	chr5	40679789	0.776023	0.0324438	0.0113087
PTGER4	G/T	intergenic	rs10066459	chr5	40675534	0.776023	0.0324438	0.0113087
PTGER4	G/A	intergenic	rs6884507	chr5	40672844	0.776023	0.0324438	0.0113087
IL6R	T/A	UTR3	rs4379670	chr1	154439865	0.668401	0.560283	0.0113582
IL17F	A/T	intergenic	rs150493168	chr6	52097808	1	1	0.0125716
PTPN2	G/T	intronic	rs559406	chr18	12857002	0.536792	0.454459	0.0133786
IL12B	G/A	intronic	rs1433048	chr5	158755845	1	1	0.0144431
IL12B	C/G	ncRNA_intronic	rs17860510	chr5	158759531	1	0.165031	0.0155729
TNFAIP3	A/G	intergenic	rs73566259	chr6	138216293	1	1	0.0157229
PTGER4	A/G	intergenic	rs4599576	chr5	40670820	0.392838	0.453972	0.0170128
PTGER4	T/A	intergenic	rs10473214	chr5	40668035	0.774366	0.026355	0.0172455
PTGER4	T/C	intronic	rs148644144	chr5	40691849	1	1	0.0174369
IL17F	G/T	intronic	rs150857976	chr6	52107284	1	1	0.017461
IL1R1	G/A	intronic	rs113829873	chr2	102761527	1	1	0.0181539
PTPN2	A/G	intronic	rs12955302	chr18	12864762	0.580409	1	0.0190784
PTPN2	G/T	intronic	rs12969241	chr18	12842480	0.580409	1	0.0190784
PTPN2	G/A	intronic	rs34153303	chr18	12855864	0.580409	1	0.0190784
PTPN2	A/C	intronic	rs34416003	chr18	12865822	0.580409	1	0.0190784
PTPN2	T/G	intronic	rs34799913	chr18	12863840	0.580409	1	0.0190784
PTPN2	C/A	intronic	rs35320197	chr18	12842681	0.580409	1	0.0190784
PTPN2	A/G	intergenic	rs35923716	chr18	12885577	0.580409	1	0.0190784
PTPN2	T/G	intergenic	rs35954636	chr18	12886441	0.580409	1	0.0190784
PTPN2	G/C	intronic	rs35967540	chr18	12842567	0.580409	1	0.0190784
PTPN2	C/A	intronic	rs71353227	chr18	12872424	0.580409	1	0.0190784
TBKBP1	C/G	intronic	rs182564114	chr17	45779567	1	1	0.0199158
PTPN2	G/A	intronic	rs12968719	chr18	12879466	0.526616	1	0.0214546
IL1R1	G/C	intronic	rs6706048	chr2	102754809	1	0.251736	0.0236421
STAT2	A/G	intronic	rs75754909	chr12	56726349	0.00174088	1	0.0240001
STAT2	C/T	intronic	rs74496027	chr12	56726340	7.14268e-05	1	0.0247197
IL6R	T/C	UTR3	rs2229238	chr1	154437896	1	0.560283	0.025738
IL6R	C/T	UTR3	rs7514452	chr1	154438084	1	0.560283	0.025738
TYK2	C/G	intronic	rs144353020	chr19	10475966	1	1	0.0263498
TNFRSF1B	G/C	UTR3	rs11569957	chr1	12203874	1	1	0.0265952
PTPN2	T/C	intergenic	rs141899490	chr18	12904313	1	1	0.027233
PTGER4	G/A	intronic	rs11957406	chr5	40683567	0.768237	0.286997	0.0274765
PTGER4	T/C	intergenic	rs1553579	chr5	40668793	1	0.0324438	0.0282273
IL22	C/T	intergenic	rs7301860	chr12	68650845	1	0.551122	0.0282629
PTGER4	A/G	intergenic	rs4432939	chr5	40671099	0.611823	0.057935	0.0283926
TNFRSF1B	C/A	intergenic	rs684014	chr1	12224303	1	0.0300868	0.0293901
PTGER4	G/A	intronic	rs10043839	chr5	40684105	0.394982	0.132049	0.0294304
JAK2	G/T	intronic	rs183294969	chr9	4996134	1	1	0.0297937
TLR4	G/A	intergenic	rs9785283	chr9	120487155	1	1	0.0302667
TNFRSF1B	A/G	UTR3	rs1061624	chr1	12267265	0.00944386	1	0.0318959
PTGER4	G/A	intronic	rs17835256	chr5	40690661	0.325833	0.412739	0.0330956
IL1R1	C/T	intronic	rs12712124	chr2	102692511	0.571151	0.423084	0.0341451
RUNX3	G/A	intergenic	rs11584631	chr1	25314118	1	1	0.0355807
IL6R	T/C	UTR3	rs4072391	chr1	154438880	0.668401	0.560283	0.0360613
IL22	G/T	intergenic	rs11177136	chr12	68650263	1	0.562781	0.0380069
IL1R1	G/T	intronic	rs3917289	chr2	102781911	1	1	0.0397111
TNFRSF1B	T/G	intronic	rs5745991	chr1	12241855	1	1	0.039775
IL17F	G/A	intronic	rs115809692	chr6	52102765	1	1	0.0398626
IL17F	G/A	UTR3	rs189630805	chr6	52101606	1	1	0.0398626
TNFAIP3	C/T	ncRNA_intronic	rs11970361	chr6	138179136	1	1	0.0399158
TNFAIP3	A/C	ncRNA_intronic	rs2027276	chr6	138174328	1	1	0.0399158
TNFAIP3	C/G	intronic	rs5029931	chr6	138190816	1	1	0.0399158
TNFAIP3	A/G	intronic	rs5029933	chr6	138192062	1	1	0.0399158
TNFAIP3	C/T	intronic	rs5029938	chr6	138195633	1	1	0.0399158
TNFAIP3	C/T	intronic	rs5029948	chr6	138197329	1	1	0.0399158
TNFAIP3	T/C	ncRNA_intronic	rs58424023	chr6	138173826	1	1	0.0399158
TNFAIP3	T/A	intronic	rs61249575	chr6	138196587	1	1	0.0399158
TNFAIP3	G/A	ncRNA_intronic	rs6914639	chr6	138177963	1	1	0.0399158
TNFAIP3	G/A	ncRNA_intronic	rs73564258	chr6	138181604	1	1	0.0399158
TNFAIP3	A/G	ncRNA_intronic	rs7773054	chr6	138181875	1	1	0.0399158
TNFAIP3	A/G	ncRNA_intronic	rs957193	chr6	138184470	1	1	0.0399158
IL1R1	G/T	downstream	rs3917330	chr2	102796425	1	1	0.0406088
IL1R1	A/T	downstream	rs3917331	chr2	102796426	1	1	0.0406088
IL12B	A/G	ncRNA_exonic	rs2546890	chr5	158759900	0.00205599	0.245291	0.0424717
STAT3	G/T	intronic	rs9906989	chr17	40455846	0.611823	0.562781	0.043016
STAT3	T/C	UTR3	rs1053005	chr17	40465910	0.611823	0.295365	0.043609
STAT3	T/C	UTR3	rs1053023	chr17	40465616	0.611823	0.295365	0.043609
STAT3	G/T	UTR3	rs3198502	chr17	40462994	0.611823	0.295365	0.043609
STAT3	T/C	UTR3	rs3744483	chr17	40466438	0.611823	0.295365	0.043609
STAT3	C/T	intronic	rs3809758	chr17	40471980	0.611823	0.295365	0.043609
STAT3	A/G	intronic	rs7220550	chr17	40473435	0.611823	0.295365	0.043609
STAT3	G/A	intronic	rs9909659	chr17	40473835	0.611823	0.295365	0.043609
IL1R1	C/T	intronic	rs114301196	chr2	102768196	1	1	0.0438719
IL6R	T/C	intronic	rs1218577	chr1	154810683	0.581516	1	0.0453804
PTPN2	T/C	downstream	rs45518540	chr18	12785181	0.594294	1	0.0456669
IL6R	C/G	intronic	rs10908839	chr1	154430798	0.668401	0.640356	0.0456869
IL1R1	G/A	intronic	rs1558640	chr2	102765878	0.392338	0.504486	0.0460559
IL1R1	G/A	intronic	rs1558641	chr2	102765865	0.392338	0.504486	0.0460559
IL1R1	G/A	intronic	rs2110727	chr2	102764294	0.392338	0.504486	0.0460559
IL1R1	C/T	intronic	rs2287048	chr2	102773999	0.392338	0.504486	0.0460559
IL1R1	C/A	intronic	rs35318065	chr2	102766632	0.392338	0.504486	0.0460559
IL1R1	A/C	intronic	rs7588201	chr2	102746276	1	0.448547	0.0462595
PTGER4	A/C	intronic	rs200314113	chr5	40684226	0.399166	0.112098	0.0467745
TNFAIP3	T/C	intronic	rs143930450	chr6	138196346	1	1	0.0470436
IL22	T/C	intergenic	rs1026787	chr12	68651585	1	0.562781	0.0475539
IL22	A/G	intergenic	rs17105141	chr12	68650108	1	0.562781	0.0475539
IL22	G/T	intergenic	rs17105143	chr12	68650177	1	0.562781	0.0475539
IL22	C/T	intergenic	rs7139027	chr12	68649389	1	0.562781	0.0475539
IL22	C/T	intergenic	rs7302520	chr12	68651325	1	0.562781	0.0475539
IL22	G/A	intergenic	rs7979785	chr12	68654215	1	0.562781	0.0475539
TNFRSF1A	C/T	intronic	rs41309816	chr12	6442385	1	1	0.0481415
TNFAIP3	T/A	ncRNA_intronic	rs73564262	chr6	138183567	1	1	0.0487231

## Sheet: C) TNFAIP3 pQTL AxSpA Samples
Normalized TNFAIP3 pQTL Case-only samples top hits
Gene Region	Ref/Alt	Annotation	SNP	Chr	Position	HWExact_P_case	HWExact_P_control	TNFAIP3/protein Case-only p-value
PTPN2	C/G	intergenic	rs78943928	chr18	12763005	1	0.057935	0.000169191
IL23R	A/G	intergenic	rs115726892	chr1	67753753	1	1	0.000561163
PTGER4	C/T	downstream	rs45555538	chr5	40694341	1	1	0.00115108
STAT2	C/T	intronic	rs74496027	chr12	56726340	7.14268e-05	1	0.0021253
IL17F	A/T	intergenic	rs150493168	chr6	52097808	1	1	0.00216787
STAT2	A/G	intronic	rs75754909	chr12	56726349	0.00174088	1	0.00224057
IL17A	G/T	intronic	rs10484879	chr6	52051957	0.679847	1	0.0031273
IL1R1	G/T	intronic	rs3917289	chr2	102781911	1	1	0.00475974
IL17A	T/C	intronic	rs72916862	chr6	52053596	0.436286	1	0.00545442
STAT2	G/A	upstream	rs2371494	chr12	56728000	0.00699178	0.325278	0.0059472
STAT2	T/C	intronic	rs2020854	chr12	56743367	0.00699178	0.325278	0.0059472
STAT2	A/G	intronic	rs2066808	chr12	56737973	0.00699178	0.325278	0.0059472
STAT2	C/G	intronic	rs11575234	chr12	56744276	0.00699178	0.325278	0.0059472
STAT2	G/A	intronic	rs2643626	chr12	56726518	0.00699178	0.325278	0.0059472
IL22	C/T	intergenic	rs114101732	chr12	68651380	1	1	0.00664521
IL1R1	A/T	downstream	rs3917331	chr2	102796426	1	1	0.00756804
IL1R1	G/T	downstream	rs3917330	chr2	102796425	1	1	0.00756804
CCR9	C/T	intronic	rs150911034	chr3	45947065	1	1	0.00830616
STAT3	C/A	intronic	rs1905340	chr17	40520390	1	0.637986	0.00901403
NOD2	C/T	intergenic	rs7194886	chr16	50725193	0.266088	0.478856	0.00930921
PTPN2	T/C	intronic	rs592390	chr18	12822314	0.774366	1	0.0101497
PTGER4	G/A	UTR3	rs16870224	chr5	40692940	1	0.240937	0.0102555
STAT2	T/C	intronic	rs57367440	chr12	56745788	0.0366338	1	0.0102875
TLR4	G/A	intergenic	rs147818068	chr9	120459245	1	1	0.0108397
PTPN2	C/T	intronic	rs2542162	chr18	12820900	0.764666	1	0.0113391
PTPN2	G/A	intronic	rs12971201	chr18	12830538	0.764666	0.461272	0.0117827
IL1R1	C/A	UTR5	rs200366216	chr2	102624994	1	1	0.012849
RUNX3	G/A	intronic	rs182852479	chr1	25276284	1	1	0.012849
IL23R	G/A	UTR3	rs113768882	chr1	67725202	1	1	0.012849
IL1R1	G/A	intronic	rs144209920	chr2	102624913	1	1	0.012849
IL23R	G/C	intergenic	rs79048947	chr1	67734861	1	1	0.012849
STAT3	T/C	UTR3	rs138326799	chr17	40465832	1	1	0.012849
NOD2	A/G	intergenic	rs184766904	chr16	50719757	1	1	0.012849
STAT2	A/T	intergenic	rs148335912	chr12	56766552	1	1	0.012849
IL22	C/T	intronic	rs2227504	chr12	68643490	1	0.0169492	0.0133925
IL1R1	C/A	intronic	rs35185248	chr2	102852888	1	1	0.0133925
IL1R1	C/A	intronic	rs7570468	chr2	102840107	1	1	0.0133925
IL1R1	G/A	intergenic	rs191222274	chr2	102576839	1	1	0.0133925
IL1R1	G/A	intergenic	rs370723875	chr2	102596942	1	1	0.0133925
IL1R1	G/A	intronic	rs35824335	chr2	102850262	1	1	0.0133925
IL1R1	G/A	intronic	rs35068445	chr2	102852816	1	1	0.0133925
IL1R1	G/A	upstream	rs35911664	chr2	102802712	1	1	0.0133925
IL1R1	G/A	intronic	rs3917271	chr2	102779509	1	1	0.0133925
IL1R1	G/A	intronic	rs35605006	chr2	102816277	1	1	0.0133925
IL1R1	T/A	downstream	rs3917333	chr2	102796783	1	1	0.0133925
IL1R1	G/C	intronic	rs3917312	chr2	102790182	1	1	0.0133925
IL1R1	G/C	intergenic	rs56159159	chr2	102798800	1	1	0.0133925
IL1R1	G/C	intronic	rs34304137	chr2	102835286	1	1	0.0133925
IL1R1	G/C	intronic	rs35433412	chr2	102806488	1	1	0.0133925
PTGER4	T/C	intronic	rs148644144	chr5	40691849	1	1	0.0133925
IL1R1	T/C	intronic	rs34675594	chr2	102839427	1	1	0.0133925
IL1R1	T/C	intergenic	rs73944001	chr2	102798045	1	1	0.0133925
NOD2	A/G	intronic	rs141791098	chr16	50781434	1	1	0.0133925
IL1R1	A/G	intronic	rs6730496	chr2	102839010	1	1	0.0133925
IL1R1	A/G	intronic	rs35489597	chr2	102841947	1	1	0.0133925
IL1R1	A/G	intronic	rs34364927	chr2	102836585	1	1	0.0133925
CD53	A/G	intronic	rs150459097	chr1	111426046	1	1	0.0133925
TLR4	A/G	upstream	rs139194731	chr9	120466450	1	1	0.0133925
IL1R1	C/G	intronic	rs77873260	chr2	102852913	1	1	0.0133925
IL1R1	C/G	UTR3	rs3917327	chr2	102794379	1	1	0.0133925
IL1R1	T/G	intronic	rs13428595	chr2	102850317	1	1	0.0133925
IL1R1	T/G	intronic	rs9808460	chr2	102843945	1	1	0.0133925
IL1R1	A/T	intronic	rs7606834	chr2	102811400	1	1	0.0133925
TNFRSF1A	C/T	exonic	rs104895278	chr12	6442635	1	1	0.0133925
IL1R1	C/T	intronic	rs34098431	chr2	102835200	1	1	0.0133925
IL1R1	C/T	intronic	rs35207951	chr2	102839805	1	1	0.0133925
IL1R1	C/T	intronic	rs35894223	chr2	102853782	1	1	0.0133925
IL1R1	C/T	intronic	rs7596051	chr2	102817675	1	1	0.0133925
IL1R1	C/T	intronic	rs35428174	chr2	102851285	1	1	0.0133925
IL1R1	C/T	intronic	rs112228645	chr2	102826971	1	1	0.0133925
IL1R1	C/T	intronic	rs3917264	chr2	102778387	1	1	0.0133925
IL1R1	C/T	intronic	rs34935521	chr2	102825157	1	1	0.0133925
IL1R1	C/T	intronic	rs6713687	chr2	102823023	1	1	0.0133925
IL1R1	C/T	intronic	rs13413002	chr2	102850483	1	1	0.0133925
IL1R1	C/T	intronic	rs35787741	chr2	102850080	1	1	0.0133925
IL1R1	C/T	intronic	rs34545418	chr2	102846050	1	1	0.0133925
JAK2	G/T	intronic	rs183294969	chr9	4996134	1	1	0.0133925
IL1R1	G/T	intronic	rs147806970	chr2	102851779	1	1	0.0133925
IL1R1	G/T	downstream	rs3917334	chr2	102796880	1	1	0.0133925
IL1R1	G/T	intronic	rs3917284	chr2	102781042	1	1	0.0133925
IL1R1	G/T	intronic	rs7562706	chr2	102810899	1	1	0.0133925
STAT3	G/A	intronic	rs79817091	chr17	40534497	1	1	0.0135835
IL1R1	G/A	intergenic	rs180932025	chr2	102678193	1	1	0.0141849
IL1R1	G/A	intronic	rs113829873	chr2	102761527	1	1	0.015075
PTPN2	T/C	intergenic	rs60753414	chr18	12765865	1	0.224666	0.0153143
IL6R	T/A	UTR3	rs4379670	chr1	154439865	0.668401	0.560283	0.0157949
PTPN2	G/T	intergenic	rs2222138	chr18	12889217	0.713198	0.44371	0.0160856
IL1R1	G/A	intronic	rs79345346	chr2	102830923	1	1	0.0162991
STAT2	C/A	intronic	rs2066818	chr12	56753822	0.0588653	1	0.0166129
STAT2	G/A	intronic	rs11575232	chr12	56744422	0.0588653	1	0.0166129
STAT2	G/A	UTR5	rs80317430	chr12	56727705	0.0588653	1	0.0166129
STAT2	T/C	intronic	rs11575231	chr12	56744445	0.0588653	1	0.0166129
STAT2	T/C	upstream	rs79824801	chr12	56728137	0.0588653	1	0.0166129
STAT2	A/G	intronic	rs57870697	chr12	56752874	0.0588653	1	0.0166129
STAT2	C/G	exonic	rs2066807	chr12	56740682	0.0588653	1	0.0166129
STAT2	C/T	intronic	rs2066819	chr12	56750204	0.0588653	1	0.0166129
STAT2	C/T	intronic	rs75598973	chr12	56746558	0.0588653	1	0.0166129
PTPN2	G/A	intergenic	rs12458432	chr18	12766511	1	0.307113	0.0172359
PTPN2	T/C	intergenic	rs66492343	chr18	12767318	1	0.307113	0.0172359
PTPN2	G/T	intergenic	rs12458131	chr18	12771159	1	0.307113	0.0172359
IL1R1	C/T	intergenic	rs113081247	chr2	102675795	1	1	0.0187806
STAT2	G/A	exonic	rs11171806	chr12	56733531	0.0611967	1	0.0195608
RUNX3	T/C	intronic	rs876109	chr1	25273288	0.0765494	0.100876	0.0196257
PTPN2	G/T	intronic	rs559406	chr18	12857002	0.536792	0.454459	0.0199234
RUNX3	G/A	intergenic	rs141182472	chr1	25221821	1	1	0.0233076
PTPN2	G/C	intronic	rs674222	chr18	12848349	1	1	0.0233209
PTPN2	A/G	intronic	rs2847281	chr18	12821593	1	1	0.0233209
PTPN2	A/T	intronic	rs3826557	chr18	12843263	1	1	0.0233209
PTGER4	T/C	upstream	rs45437592	chr5	40679498	0.246884	0.00941711	0.0233863
PTPN2	T/G	intergenic	rs59569234	chr18	12764512	1	0.0249803	0.0254041
PTGER4	T/C	downstream	rs4957342	chr5	40694154	1	0.158006	0.0278628
PTPN2	A/G	intergenic	rs11080610	chr18	12896961	0.436286	0.44371	0.0294613
NOD2	A/C	intronic	rs17312836	chr16	50741462	0.266088	0.453972	0.0296533
PTPN2	T/C	intergenic	rs2276378	chr18	12892169	1	0.640356	0.0298321
NOD2	G/A	intronic	rs11649521	chr16	50738830	0.0400787	0.382882	0.0321314
NOD2	C/G	exonic	rs2067085	chr16	50733859	0.163895	0.453972	0.0334598
TYK2	A/G	UTR5	rs280500	chr19	10490402	0.329252	1	0.0337799
IL1R1	G/A	intronic	rs113898864	chr2	102758967	1	0.325278	0.0341011
TYK2	C/T	intronic	rs12720222	chr19	10489171	1	1	0.0344832
TYK2	G/A	exonic	rs280523	chr19	10477206	1	1	0.0344832
TYK2	C/A	intronic	rs12720253	chr19	10478683	1	1	0.0344832
TYK2	G/T	intronic	rs12720250	chr19	10479814	1	1	0.0344832
NOD2	T/C	intronic	rs1861757	chr16	50752815	0.266976	0.446717	0.0351717
NOD2	A/G	intronic	rs748855	chr16	50751398	0.266976	0.453972	0.0351717
PTPN2	C/T	intronic	rs657555	chr18	12847136	0.326536	1	0.0354694
IL22	T/A	downstream	rs1182844	chr12	68641532	0.511542	0.673744	0.0360685
STAT2	A/G	intronic	rs77768890	chr12	56725121	0.0396896	1	0.0366635
TNFRSF1B	G/C	UTR3	rs11569957	chr1	12203874	1	1	0.0368592
IL6R	G/A	intronic	rs34647098	chr1	154810548	1	0.158006	0.037536
STAT2	G/C	exonic	rs11575216	chr12	56755457	1	0.0169492	0.0376873
STAT2	A/G	exonic	rs4301822	chr12	56755058	1	0.0169492	0.0376873
STAT2	C/G	exonic	rs11575215	chr12	56755489	1	0.0169492	0.0376873
STAT2	T/G	upstream;downstream	rs11575221	chr12	56754137	1	0.0169492	0.0376873
STAT2	C/T	intronic	rs11171812	chr12	56751862	1	0.0169492	0.0376873
TNFRSF1B	C/A	intronic	rs144306788	chr1	12237940	1	1	0.0376873
RUNX3	G/A	intronic	rs370918244	chr1	25263699	1	1	0.0376873
RUNX3	G/A	intergenic	rs78965598	chr1	25309925	1	1	0.0376873
TBKBP1	G/A	intronic	rs185388505	chr17	45784903	1	1	0.0376873
IL1R1	G/A	intronic	rs192665749	chr2	102851823	1	1	0.0376873
IL1R1	T/A	intronic	rs190476496	chr2	102825687	1	1	0.0376873
IL1R1	T/C	intronic	rs183377876	chr2	102748776	1	1	0.0376873
STAT2	A/G	downstream	rs7977692	chr12	56735249	1	1	0.0376873
IL1R1	A/G	intronic	rs192142712	chr2	102736635	1	1	0.0376873
STAT2	C/G	intronic	rs143712947	chr12	56752315	1	1	0.0376873
RUNX3	T/G	intergenic	rs16830218	chr1	25310514	1	1	0.0376873
JAK2	C/T	intergenic	rs139374742	chr9	5131385	1	1	0.0376873
STAT2	C/T	intronic	rs74967169	chr12	56747878	1	1	0.0376873
IL1R1	C/T	intergenic	rs114701067	chr2	102569523	1	1	0.0376873
IL1R1	C/T	intronic	rs181895535	chr2	102751680	1	1	0.0376873
NOD2	G/T	intronic	rs11642651	chr16	50758768	1	1	0.0376873
NOD2	G/T	intronic	rs11645386	chr16	50760531	1	1	0.0376873
NOD2	G/A	intronic	rs11647841	chr16	50743331	0.406516	0.453972	0.0387428
PTGER4	G/A	intergenic	rs4957341	chr5	40678049	0.325644	0.0044603	0.0396778
PTGER4	G/A	intergenic	rs6451534	chr5	40676199	0.325644	0.0044603	0.0396778
PTGER4	G/T	intergenic	rs79272198	chr5	40675966	0.325644	0.0508475	0.0396778
TYK2	T/A	intronic	rs12720354	chr19	10475971	1	1	0.040286
TYK2	C/T	intronic	rs79337061	chr19	10477072	1	1	0.040286
TYK2	C/T	exonic	rs2304255	chr19	10475649	1	1	0.040286
NOD2	G/A	upstream	rs4785224	chr16	50730446	0.266976	0.453972	0.0406052
NOD2	C/T	intronic	rs8045009	chr16	50735941	0.266976	0.453972	0.0406052
RUNX3	G/A	intronic	rs76826071	chr1	25238040	1	1	0.0413533
RUNX3	A/G	intronic	rs116379175	chr1	25231807	1	1	0.0413533
NOD2	G/A	intronic	rs62027635	chr16	50739450	0.000449366	0.632364	0.042126
IL1R1	G/A	intronic	rs17766515	chr2	102687105	1	1	0.043085
STAT3	T/C	intronic	rs9913597	chr17	40510316	1	0.270468	0.0431376
RUNX3	G/A	intergenic	rs7544414	chr1	25215632	0.575431	0.588598	0.0441248
PTGER4	C/T	intergenic	rs74570089	chr5	40490667	1	1	0.044608
NOD2	C/A	intronic	rs11642646	chr16	50741186	0.094997	0.453972	0.0446477
NOD2	G/A	intronic	rs7203691	chr16	50753424	0.406516	0.453972	0.045108
JAK2	A/G	intronic	rs10815019	chr9	4547288	0.268795	0.551122	0.0453728
IL1R1	T/A	intronic	rs72820135	chr2	102789357	1	1	0.0455492
NOD2	G/A	intronic	rs13380741	chr16	50742938	0.0986854	0.382882	0.0455618
NOD2	C/G	intronic	rs17221417	chr16	50739582	0.0986854	0.655428	0.0455618
RUNX3	G/A	upstream	rs115583054	chr1	25292316	1	1	0.0456999
NOD2	C/T	intronic	rs5743289	chr16	50756774	0.0605388	0.414392	0.0467896
STAT3	C/G	intronic	rs9912773	chr17	40510534	1	0.290873	0.0468539
IL1R1	A/T	intronic	rs3917273	chr2	102779719	0.764666	1	0.0486427
IL22	T/C	intronic	rs2227491	chr12	68646521	0.402756	0.478856	0.0488914
PTPN2	A/G	intergenic	rs16939832	chr18	12772453	1	0.307113	0.0491403
PTPN2	T/C	intergenic	rs12961799	chr18	12904399	0.149472	0.693637	0.0495491
